# Supplementary material for: Wheat seeds exposed to heat during formation can germinate at high temperatures
Source: Front Plant Sci. 2025 Mar 28;16:1539926. doi: 10.3389/fpls.2025.1539926 (PMC11985767; doi:10.3389/fpls.2025.1539926)
Supplement: Supplementary file 2 [file Table1.xlsx]

## Sheet: TableS1
Supplementary table 1. Reaction monitoring conditions for detected metabolites.
Compound name	Other name	Formula	Molecular weight (MW)	Solvent	Polarity	Precursor ion	Fragmentor 1 (V)	Fragmentor 2 (V)	Fragmentor 3 (V)	Product ion 1 (collision energy, V)	Product ion 2 (collision energy, V)	Product ion 3 (collision energy, V)	Retention Time (min)
1-Aminocyclopropanecarboxylic acid	ACC	C4H7NO2	101.05	80% MeOH	Positive	102.1	50	50	50	56.2(9)	28.3(25)	61.2(5)	3.58
2-Oxoglutaric acid		C5H6O5	146.11	80% MeOH	Negative	145	50	0	0	101.1(5)	0	0	4.16
2,4-Dihydroxy-1,4-benzoxazin-3-one	DIBOA	C8H7NO4	181.15	80% MeOH	Negative	180	50	50	50	134(5)	108(9)	73.1(13)	13.9
3,4-dihydroxybenzoic acid		C7H6O4	154.12	80% MeOH	Negative	153	110	0	0	109.1(13)	0	0	12.3
4-hydroxybenzoic aldehyde		C7H6O2	122.04	80% MeOH	Negative	121	120	0	0	92.2(25)	0	0	14.6
4-Pyridoxic acid		C8H9NO4	183.05	80% MeOH	Positive	184.1	90	90	90	148(21,24717)	166.1(9,23244)	65.2(41,9649)	7.42
5-Aminolevulinic acid		C5H9NO3	131.13	80% MeOH	Positive	132.1	80	80	80	114(5)	86.1(13)	55.1(21)	2.79
Abscisic acid	ABA	C15H20O4	264.32	80% MeOH	Negative	263.1	130	130	130	153.1(5)	219.1(9)	203.8(21)	17.32
Adenosine		C10H13N5O4	267.1	80% MeOH	Positive	268.11	90	90	90	136(13)	119(55)	94.1(53)	7.73
Alanine		C3H7NO2	89.09	80% MeOH	Positive	90.1	40	40	40	29.2(45)	44.2(9)	45.1(41)	3.225
Allantoin		C4H6N4O3	158.121	80% MeOH	Positive	159	80	80	80	116.1(5)	61.2(5)	44.2(55)	2.9
Arginine		C6H14N4O2	174.2	80% MeOH	Positive	175.1	100	100	100	60.2(13)	70.2(25)	116(13)	4.455
Argininosuccinic acid		C10H18N4O6	290.12	80% MeOH	Positive	291.1	120	120	120	43.2(55)	70.2(37)	116(17)	4.382
Ascorbic acid		C6H8O6	176.03	80% MeOH	Negative	175	100	100	0	115(9)	87.1(21)	0	3.91
Asparagine		C4H8N2O3	132.12	80% MeOH	Positive	133.1	80	80	80	87.1(5)	74.1(13)	28.3(29)	2.845
Aspartic acid		C4H7NO4	133.11	80% MeOH	Positive	134	70	70	70	74.1(13)	88.1(5)	43.2(25)	2.871
beta-Alanine		C3H7NO2	89.05	80% MeOH	Positive	90.1	50	50	50	30.3(9)	45.2(45)	72.2(5)	4.014
Betaine		C5H11NO2	117.08	80% MeOH	Positive	118.1	120	120	120	42.2(55)	58.2(33)	59.2(17)	3.505
Caffeic acid		C9H8O4	180.16	80% MeOH	Negative	179	110	0	0	135.1(13)	0	0	13.2
Chlorogenic acid		C16H18O9	354.31	80% MeOH	Positive	355.1	90	90	90	163(5)	117(49)	89.1(55)	8.4
Cystine		C6H12N2O4S2	240.29	80% MeOH	Positive	241	90	90	90	151.9(9)	119.9(17)	74.1(29)	2.7
Cytidine		C9H13N3O5	243.09	80% MeOH	Positive	244.1	90	90	90	112(9)	95.1(49)	42.2(55)	7.27
Cytosine		C4H5N3O	111.04	80% MeOH	Positive	112.05	130	130	130	95.1(21)	40.2(45)	52.2(37)	4.81
Deoxyadenosine		C10H13N5O3	251.1	80% MeOH	Positive	252.11	90	90	90	136(9)	119(49)	43.2(37)	8.04
Deoxycytidine		C9H13N3O4	227.09	80% MeOH	Positive	228.1	50	50	50	112(5)	95.1(45)	42.2(55)	7.71
Deoxyguanosine		C10H13N5O4	267.1	80% MeOH	Positive	268.11	90	90	90	152(5)	135(41)	110(41)	7.21
Deoxyinosine		C10H12N4O4	252.23	80% MeOH	Positive	253.1	50	50	50	137(5)	119(41)	110(45)	7.2
Deoxyuridine		C9H12N2O5	228.07	80% MeOH	Positive	229.08	50	50	0	112.9(15)	116.9(5)	0	7.07
Ferulic acid		C10H10O4	194.18	80% MeOH	Negative	193.1	100	0	0	134.1(17)	0	0	14.9
Fumaric acid (trans-butenedioic acid)		C4H4O4	116.01	80% MeOH	Negative	115	50	50	0	71.1(5, 10^2)	27.2(10)	0	9.81
Galacturonic acid		C6H10O7	194.04	80% MeOH	Negative	193	90	0	0	113.1(9)	0	0	2.67
Gamma-aminobutyric acid		C4H9NO2	103.12	80% MeOH	Positive	104.1	70	70	70	43.2(17)	45.2(25)	87.1(9)	5.069
Glutamic acid		C5H9NO4	147.13	80% MeOH	Positive	148.1	80	80	80	84.1(17)	56.2(33)	130(5)	3.275
Glyceric acid		C3H6O4	106.03	80% MeOH	Negative	107	90	0	0	75.1(9)	0	0	3.03
Glycine		C2H5NO2	75.07	80% MeOH	Positive	76	20	20	0	30.3(5)	48.2(5)	0	2.908
Guanine		C5H5N5O	151.05	80% MeOH	Positive	152.06	130	130	130	135(21)	110(21)	43.2(33)	7.11
Guanosine		C10H13N5O5	283.09	80% MeOH	Positive	284.1	90	90	90	152(9)	135(41)	110(49)	7.08
Histidine		C6H9N3O2	155.15	80% MeOH	Positive	156.1	100	100	100	83.1(29)	93.1(25)	110(13)	3.924
Hydroxyproline		C5H9NO3	131.13	80% MeOH	Positive	132.1	90	90	90	41.2(33)	68.2(21)	86.2(13)	2.935
Hypoxanthine		C5H4N4O	136.04	80% MeOH	Positive	137.05	130	130	130	110(21)	119(21)	55.2(37)	7.08
Indole-3-acetic acid	IAA	C10H9NO2	175.184	80% MeOH	Positive	176.1	90	90	90	130(13)	103(37)	77.1(53)	12.9
Inosine		C10H12N4O5	268.08	80% MeOH	Positive	269.09	90	90	90	137(5)	110(45)	119(53)	7.07
Isoleucine		C6H13NO2	131.17	80% MeOH	Positive	132.1	80	80	80	30.3(21)	44.2(25)	86.2(9)	8.715
Isopentenyl adenosine	iPR	C15H21N5O4	335.4	80% MeOH	Positive	336.2	130	130	130	204(17)	148(25)	136(33)	12.1
Leucine		C6H13NO2	131.17	80% MeOH	Positive	132.1	70	70	70	30.3(17)	43.2(25)	86.2(5)	9.082
Malic acid		C4H6O5	134.02	80% MeOH	Negative	133	90	90	0	115.0(9)	71.1(13)	0	3.74
Malonic acid		C3H4O4	104.01	80% MeOH	Negative	103	50	50	0	59.2(5)	41.2(33)	0	4.72
Methionine		C5H11NO2S	149.21	80% MeOH	Positive	150.1	80	80	80	56.2(17)	104(9)	133(5)	7.225
Nicotinamide adenine dinucleotide	NAD	C21H27N7O14P2	663.11	80% MeOH	Positive	664.1	170	170	170	136(53)	428(25)	524(17)	7.08
Nicotinic acid		C6H5NO2	123.03	80% MeOH	Positive	124	130	130	130	80.1(21)	78.1(25)	53.2(33)	6
Ornithine		C5H12N2O2	132.09	80% MeOH	Positive	133.1	80	80	80	43.2(37)	70.2(17)	116.0(5)	3.565
Phenylalanine		C9H11NO2	165.19	80% MeOH	Positive	166.1	80	80	80	77.1(45)	103(29)	120(9)	9.767
Putrescine		C4H12N2	88.1	80% MeOH	Positive	89.1	70	70	0	30.3(21)	72.2(5)	0	5.484
Pyro-glutamic acid		C5H7NO3	129.04	80% MeOH	Positive	130.05	90	90	90	84.1(13)	41.2(25)	56.2(29)	5.79
Salicylic acid (o-hydroxybenzoic acid)	SA	C7H6O3	138.12	80% MeOH	Negative	137	100	100	100	93.1(35)	65.2(35)	39.2(35)	18.83
Serotonin		C10H12N2O	176.09	80% MeOH	Positive	177.1	50	50	50	160.1(9)	115.1(33)	117.1(29)	14.25
Shikimic acid		C7H10O5	174.05	80% MeOH	Negative	172.9	100	100	120	136.8(15)	110.9(15)	93.1(15)	3.68
Sinapic acid		C11H12O5	224.07	80% MeOH	Negative	223.1	110	110	110	208(9)	121(29)	164.1(13)	14.73
Succinic acid		C4H6O4	118.03	80% MeOH	Negative	117	60	0	0	73.1(9)	0	0	6.53
Syringic acid		C9H10O5	198.17	80% MeOH	Positive	199.1	100	100	100	140(13)	125(33)	77.1(29)	9.3
Taurine		C2H7NO3S	125.15	80% MeOH	Positive	126	110	90	0	108(9)	44.2(21)	0	2.5
Threonine		C4H9NO3	119.12	80% MeOH	Positive	120.1	70	70	70	56.2(17)	74.1(9)	102(5)	3.102
Thymidine		C10H14N2O5	242.09	80% MeOH	Positive	243.1	50	50	50	127(9)	117(5)	109.9(37)	7.3
Thymine		C5H6N2O2	126.113	80% MeOH	Positive	127.1	90	90	0	110(17)	54.2(25)	0	7.2
trans-Zeatin riboside	tZR	C15H21N5O5	351.36	80% MeOH	Positive	352.2	130	130	130	220(17)	202(25)	136(33)	8.7
trans‑Zeatin	tZ	C10H13N5O	219.24	80% MeOH	Positive	220.1	130	130	130	202(9)	136(17)	43.2(33)	10.1
Trigonelline		C7H7NO2	137.05	80% MeOH	Positive	138.1	130	130	130	92.1(21)	94.1(21)	39.2(55)	4.3
Tryptophan		C11H12N2O2	204.23	80% MeOH	Positive	205.1	90	90	90	118(29)	146(13)	188(5)	12.583
Tyrosine		C9H11NO3	181.19	80% MeOH	Positive	182.1	80	80	80	91.1(33)	136(9)	165(5)	7.976
Uracil		C4H4N2O2	112.087	80% MeOH	Positive	113	90	90	90	96(17)	70.1(17)	40.1(41)	4.8
Uridine		C9H12N2O6	244.07	80% MeOH	Positive	245.08	50	50	50	113(5)	96(41)	70.1(37)	7.29
Valine		C5H11NO2	117.15	80% MeOH	Positive	118.1	70	70	70	42.2(49)	55.2(21)	72.2(9)	6.553
Vanillic acid		C8H8O4	168.15	80% MeOH	Negative	167	100	0	0	152.1(13)	0	0	13.4
Vanillin		C8H8O3	152.05	80% MeOH	Negative	151	90	0	0	136(13)	0	0	15.12
Xanthine		C5H4N4O2	152.11	80% MeOH	Positive	153	90	90	90	136(13)	110(17)	55.2(37)	7.2
Xanthosine		C10H12N4O6	284.08	80% MeOH	Positive	285.09	90	90	90	153(5)	136(37)	43.2(55)	7.1
